# Supplementary material for: Plant-Derived and Dietary Hydroxybenzoic Acids—A Comprehensive Study of Structural, Anti-/Pro-Oxidant, Lipophilic, Antimicrobial, and Cytotoxic Activity in MDA-MB-231 and MCF-7 Cell Lines
Source: Nutrients. 2021 Sep 4;13(9):3107. doi: 10.3390/nu13093107 (PMC8466373; doi:10.3390/nu13093107)
Supplement: Supplementary file 1 [file nutrients-13-03107-s001.zip]

Archive with 1 entries (1 files):
- nutrients-1353070-supplementary.pdf
